# Supplementary material for: Editorial perspective: Bayesian statistical methods are useful for researchers in child and adolescent mental health
Source: J Child Psychol Psychiatry. 2022 Jul 11;64(2):339–42. doi: 10.1111/jcpp.13662 (PMC10084248; doi:10.1111/jcpp.13662)
Supplement: Supplementary file 2 — Supporting information [file JCPP-64-339-s003.R]

# DEMONSTRATION OF A BAYESIAN ANALYSIS 

# This script is supplementary to "Editorial Perspective: Bayesian statistical
# methods are useful for researchers in child and adolescent mental health", by
# Rognli, Zahl-Olsen, Rekdal, Hoffart, & Bertelsen (doi: 10.1111/JCPP.13662),
# and demonstrates a simplified Bayesian analysis of simulated data, relevant to
# the field of child and adolescent mental health.

# This version of the script is written for running the example analysis on your
# own computer. It will probably work best when run within the Rstudio IDE.
# Results may vary somewhat from those described due to differences in hardware.
# By setting different random seeds (or not setting a specific seed), you can
# see how much the specific results will vary only due to sampling.

# First of all, if we do not have the necessary packages installed, we must 
# install and load them.

if (!require('simstudy')) install.packages('simstudy')
if (!require('brms')) install.packages('brms')
if (!require('tidyr')) install.packages('tidyr')
if (!require('dplyr')) install.packages('dplyr')
if (!require('bayestestR')) install.packages('bayestestR')

library(posterior); library(bayesplot) # these come with brms

# `simstudy` is a package for simulating study datasets, and lets us easily
# simulate some data from a two-group treatment trial with four measurement
# points and a modest sample size. We assume standardized variables. We first
# set the random seed in R to get predictable results in this example
# simulation.

set.seed(426)

time_coef <- .1 # a small effect of time across both groups
treat_time_coef <- .2 # the standardized effect size of treatment for each measurement point
res <- .7 # residual variance

data_definition <- 
  defData(varname = 'trt_grp', dist = 'binary', formula = .5) %>%
  defData(varname = 't0', dist = 'normal', formula = 0, variance = 1) %>%
  defData(varname = 't1', dist = 'normal', 
          formula = 't0 - (..time_coef + ..treat_time_coef * trt_grp)', variance = res) %>%
  defData(varname = 't2', dist = 'normal', 
          formula = 't0 - 2 * (..time_coef + ..treat_time_coef * trt_grp)', variance = res) %>%
  defData(varname = 't3', dist = 'normal', 
          formula = 't0 - 3 * (..time_coef + ..treat_time_coef * trt_grp)', variance = res)

# We generate a dataset with a small N and pivot it to long format for a
# multilevel analysis.

N <- 52

d <- genData(N, data_definition) %>%
  pivot_longer(
    cols = t0:t3,
    names_to = 'time',
    values_to = 'y',
    names_prefix = 't',
    names_transform = list(time = as.numeric))

# We specify a model using standard multilevel modeling syntax with varying
# intercepts (random effects) and a treatment by time interaction.

model <- brmsformula(y ~ (1|id) + time * trt_grp, family = gaussian(link="identity"))

# We first check the model using the `get_prior` function to see which
# parameters may need priors.

get_prior(model, data = d)

# We see that the beta coefficients are assigned uniform priors, which is less
# informative than the prior knowledge we have - uniform priors are flat all the
# way to infinity. Given our small sample size, we need to be particularly
# careful about our priors. Our data is standardized, so we assign normal
# distributions with mean 0 and standard deviation 1.5 to the beta coefficients
# of the model.

model_priors <- set_prior("normal(0, 1.5)", class = 'b')

# To conduct a prior predictive check with brms, we only need to run the model
# with the argument `sample_prior` set to the value `only`. Note that
# compilation of the model and sampling takes a bit of time, depending on your
# system.

prior_check <- brm(model, data = d, prior = model_priors, sample_prior = 'only')

# We then extract outcome variable predictions from the prior model with
# `posterior_predict`, and plot these using the `ppc_stat` function from the
# `bayesplot` package. This gives us a histogram of the prior predictive
# distribution of the mean of the outcome variable. These functions are intended
# for posterior predictive checks, so they require a set of data (y) to plot
# draws (yrep) against. For the y argument (the original data in case of a
# posterior predictive check) we here provide a vector of zeros of the same
# length as the dataset. As our outcome data is standardized, it's reasonable to
# compare the prior predictions of the outcome mean against a mean of zero.

ppc_stat(y = rep(0, nrow(d)),
         yrep = posterior_predict(prior_check),
         binwidth = 1)

# These priors are certainly not too informative - the prior predictive
# distribution of the mean includes some highly implausible values. Simply
# plotting the priors for the coefficients could probably have told us this in
# the case of this simple model, but for more complex models it is hard to
# understand how priors interact. In such cases, prior predictive checks are
# vital tools for understanding the joint implications of the prior.

# We decide to tighten in our priors for the beta coefficients to a standard
# normal distribution instead. Perhaps we could have represented our prior
# knowledge even better with more work and prior predictive checking, but we
# leave it at this for now.

model_priors <- set_prior("normal(0, 1)", class = 'b')

# Then we fit the model, using the `update` function of brms to reuse the
# compiled model if possible (here it needs recompilation as the prior has
# changed).

fit <- update(prior_check, prior = model_priors, sample_prior = 'no')

# We first need to verify the computation. brms will actually inform us about
# computational problems, but for the sake of the example we call the
# `check_hmc_diagnostics` function from the rstan package on the stanfit object
# contained within the brmsfit object:

rstan::check_hmc_diagnostics(fit$fit)

# All looks well. We can then call summary on the fit to look further at it. As
# we have not run the model for sufficient iterations to get reliable 95%
# credible intervals, we settle for 90% intervals.

summary(fit, prob = .90)

# The indicators of convergence are not satisfactory for some parameters. Rhats
# are >1.09, and although > 400 effective samples would generally considered
# sufficient (minimum 100 per chain), we see that the bulk ESS of these
# parameters are lower than the other parameters. We can also visually assess
# convergence by checking traceplots. Here we want to see what looks like "fat
# caterpillars" indicating that the chains are moving in the same areas. This is
# generally not viable when the model has a large number of parameters.

mcmc_trace(fit, pars = c('b_Intercept', 'b_trt_grp', 'b_time', 'b_time', 'b_time:trt_grp'))

# We can see how the different chains in the top two plots are not mixing as
# well as in the bottom two - the same issue identified by the high Rhats.
# Nevertheless, the chains aren't showing signs of serious issues and there were
# no other diagnostic indicators of more severe computational problems, so this
# problem might be solvable by simply drawing more samples. This model samples
# quite quickly, so we can try to solve the problem by running the chains for a
# bit longer, and see if they converge then. By default, increasing the `iter`
# argument of `brm` increases the warmup and sampling phases equally, so we
# increase the warmup to 1500, and increase the iteration total to 3500,
# doubling the length of the sampling phase, and increasing the warmup by half.
# We again use the function `update` to reuse the compiled Stan model from the
# previous fit.

fit <- update(fit, warmup = 1500, iter = 3500)

# Checking diagnostics and convergence:

rstan::check_hmc_diagnostics(fit$fit)
summary(fit, prob = .90)

# Effective sample sizes now look good for all parameters, both for the bulk and
# the tails of the distribution. All R-hat values are also <1.09, so we are
# satisfied that our computation has approximated the posterior distribution.

# Our next step is to perform posterior predictive checking. We check whether
# the distribution of the outcome that we predict based on our posterior
# distribution is (yrep) is similar to the one we observed (y). We have data for
# different timepoints, so we'd like to check the fit at each point separately,
# as well as for the distribution of the outcome overall. We look at whether the
# distributions have different distributional shapes and importantly whether
# they have different central points or skew/kurtosis. We can start by the
# simple case of calling the `pp_check` function of brms, which will in our case
# consider all the timepoints at once. We specify the `ndraws` argument to 25,
# which means we plot a random sample of 25 posterior predictions rather than
# all of them, as computing and plotting 8000 density lines would take a long
# time, and is not necessary to assess model fit.

pp_check(fit, type="dens_overlay", ndraws=25)

# There is no sign here of the model severely misfitting our data. We would also
# want to plot this for the timepoints separately, to see whether the model is
# misfitting some timepoint more than another. We then need to use the function
# from the `bayesplot` package directly, and use `posterior_predict` to extract
# the necessary `yrep` from our brmsfit object.

draws_y <- posterior_predict(fit, ndraws = 25)

ppc_dens_overlay_grouped(y = d$y, 
                         yrep = draws_y, 
                         group = d$time)

# A violin plot could perhaps work even better to see how well the model is
# fitting the different timepoints, and works better with a large yrep.

draws_y <- posterior_predict(fit, ndraws = 200)
ppc_violin_grouped(y = d$y,
                   yrep = draws_y,
                   group = d$time,
                   y_draw = 'both',
                   y_jitter = 0.05)

# Judging from these plots our model isn't misfitting these data badly, but
# there are signs that the observed distribution might be different at some
# timepoints than what the model expects. In a real dataset, such observations
# might be clues to important unmodelled sources of variation. We could then
# explore ways of making our model fit these observations better, perhaps
# leading to developing new hypotheses. For now, we are satisfied that the model
# fits reasonably well, and we return to looking at parameter estimates.

# We use a convenient function from the package `bayestestR` to summarise the
# posterior distribution. This allows us to specify a Region of Practical
# Equivalence (ROPE), that is a region of the possible values of the parameter
# that we regard as practically equivalent to no association or effect, and then
# calculates the proportion of the posterior falling within this area.

describe_posterior(fit, ci=0.90, rope_range = c(-.1,.1))

# Looking at the parameter estimates, we see that the fit indicates a likely
# treatment effect (it recovers the generating parameters quite well), but the
# credible intervals are still wide - not surprising given the small sample.
# Note the estimate for the beta coefficient for treatment group (`trt_grp`).
# This is no error but random baseline differences between the groups due to the
# small sample size. To verify that, we could fit the model with a larger
# dataset from the same distribution, and see that the `trt_grp` beta estimate
# would fall to 0 (we tested with N = 400, and it does). Currently, our model is
# simply adjusting for those differences, which is of course a good thing.

# We can also use the `mcmc_plot` function to plot the posterior distributions:

mcmc_plot(fit, type = 'areas')

# We aren't completely satisfied with the certainty of our estimates (around 13%
# of our posterior for the time by treatment interaction is within the ROPE) so
# we decide to collect some more data, to see if that could improve our
# certainty about the findings. We simulate 25 more cases. We need to make the
# id variable of the expanded data consecutive to that of the original dataset
# before pivoting it to long format and joining with the original dataset.

set.seed(303) # reset seed for predictable data simulation results

N_extra <- 25

d_new <- genData(N_extra, data_definition) %>%
  mutate(id = seq(N + 1, N + N_extra)) %>%
  pivot_longer(
    cols = t0:t3,
    names_to = 'time',
    values_to = 'y',
    names_prefix = 't',
    names_transform = list(time = as.numeric)) %>%
  bind_rows(d)

# And then we refit the model with our expanded dataset, again using the
# "update" function, and the argument "newdata". We save all parameters, because
# we will need them for computing Bayes factors later.

fit_new <- update(fit, newdata = d_new, save_pars = save_pars(all = TRUE))

# We check diagnostics for good measure, and inspect the effective sample sizes
# and R-hats.

rstan::check_hmc_diagnostics(fit_new$fit)
summary(fit_new, prob = .90)

# No convergence problems indicated. Also, the estimate for treatment group is
# now more in line with the generating model. We see that the uncertainty in the
# posterior distributions have decreased. We can illustrate this for the sake of
# our example by plotting the posterior distribution under the original dataset
# and the expanded one in the same plot.

mcmc_areas(tibble('N = 52' = extract_variable(fit, variable = 'b_time:trt_grp'),
                  'N = 77' = extract_variable(fit_new, variable = 'b_time:trt_grp')))

# We see clearly how the larger dataset decreases the uncertainty about the
# parameter estimate, but that the posterior mean is now slightly overestimating
# the true parameter value. We can use `describe_posterior` again to look closer
# at parameter estimates:

describe_posterior(fit_new, ci=0.90, rope_range = c(-.1,.1))

# Given these data, the treatment by time interaction is highly unlikely to be
# of smaller magnitude than -0.1. To evaluate whether randomization is a good
# explanation of the group difference, we might want to compare our model to one
# with only an effect of time.

model_time <- brmsformula(y ~ (1|id) + time)

fit_time <- brm(model_time, data = d_new, prior = model_priors, 
                warmup = 1500, iter = 3500, save_pars = save_pars(all = TRUE))

# We can then add leave-one-out crossvalidation model comparison criteria to
# both fit objects, and then compare them using the `loo_compare` function.

fit_new <- add_criterion(fit_new, criterion = 'loo', moment_match = TRUE)

fit_time <- add_criterion(fit_time, criterion = 'loo', moment_match = TRUE)

loo_compare(fit_new, fit_time)

# Which (correctly) favours the model with a treatment effect as likely to
# predict better in a future sample. The difference is non-trivial (>4), but
# there is still some uncertainty, the standard error of the estimate is about
# half that of the difference.

# We can also compute the Bayes Factor:

bayes_factor(fit_new, fit_time)

# Which also indicates that our data gives moderate support for the model with a
# treatment by time interaction over a model with only an effect of time. We are
# left to conclude that the evidence supports a treatment effect, and that it is
# highly unlikely to be smaller than 0.3 standardized units on average over the
# whole observation period. If we were to conduct a replication, a more
# informative prior based on this posterior would be justified.
